# Supplementary material for: The Effects of Castration, Implant Protocol, and Supplementation of Bos indicus-Influenced Beef Cattle under Tropical Savanna Conditions on Growth Performance, Carcass Characteristics, and Meat Quality
Source: Animals (Basel). 2022 Feb 2;12(3):366. doi: 10.3390/ani12030366 (PMC8833375; doi:10.3390/ani12030366)
Supplement: Supplementary file 1 [file animals-12-00366-s001.zip]

Archive with 1 entries (1 files):
- animals-1547255-supplementary.pdf
